# Supplementary material for: Interactive Mixed Reality Simulation Enhances Student Knowledge and Ultrasound Interpretation in Sheep Pregnancy Diagnosis
Source: Vet Sci. 2026 Jan 13;13(1):80. doi: 10.3390/vetsci13010080 (PMC12846684; doi:10.3390/vetsci13010080)
Supplement: Supplementary file 1 [file vetsci-13-00080-s001.zip]

Archive with 2 entries (2 files):
- VideoS1_Demonstration of the Ewe Scan mixed-reality ultrasound training application.mov
- FileS1_Follow-up and Immediate Tests.pdf
